# Supplementary material for: Remote sensing and spectroscopy of lichens
Source: Ecol Evol. 2024 Mar 3;14(3):e11110. doi: 10.1002/ece3.11110 (PMC10909580; doi:10.1002/ece3.11110)
Supplement: Supplementary file 1 — Appendix S1 [file ECE3-14-e11110-s001.xlsx]

## Sheet: Sheet1
Authors	Publication year	Article title	doi or URL
Ager, C., Milton, N.	1987	Spectral reflectance of lichens and their effects on the reflectance of rock substrates	10.1190/1.1442360
Arseneault, D; Villeneuve, N; Boismenu, C; Leblanc, Y; Deshaye, J	1997	Estimating lichen biomass and caribou grazing on the wintering grounds of northern Quebec: An application of fire history and Landsat data	10.2307/2404848
Bechtel, R; Rivard, B; Sanchez-Azofeifa, A	2002	Spectral properties of foliose and crustose lichens based on laboratory experiments	10.1016/S0034-4257(02)00055-X
Beck, I; Ludwig, R; Bernier, M; Levesque, E; Boike, J	2015	Assessing Permafrost Degradation and Land Cover Changes (1986-2009) using Remote Sensing Data over Umiujaq, Sub-Arctic Quebec	10.1002/ppp.1839
Bernier, PY; Desjardins, RL; Karimi-Zindashty, Y; Worth, D; Beaudoin, A; Luo, Y; Wang, S	2011	Boreal lichen woodlands: A possible negative feedback to climate change in eastern North America	10.1016/j.agrformet.2010.12.013
Bertoldi, L; Massironi, M; Visona, D; Carosi, R; Montomoli, C; Gubert, F; Naletto, G; Pelizzo, MG	2011	Mapping the Buraburi granite in the Himalaya of Western Nepal: Remote sensing analysis in a collisional belt with vegetation cover and extreme variation of topography	10.1016/j.rse.2010.12.016
Blanco-Sacristan, J; Panigada, C; Tagliabue, G; Gentili, R; Colombo, R; de Guevara, ML; Maestre, FT; Rossini, M	2019	Spectral Diversity Successfully Estimates the alpha-Diversity of Biocrust-Forming Lichens	10.3390/rs11242942
Blanco-Sacristan, Javier; Panigada, Cinzia; Gentili, Rodolfo; Tagliabue, Giulia; Garzonio, Roberto; Pilar Martin, M.; Ladron de Guevara, Monica; Colombo, Roberto; Dowling, Thomas P. F.; Rossini, Micol	2021	UAV RGB, thermal infrared and multispectral imagery used to investigate the control of terrain on the spatial distribution of dryland biocrust	10.1002/esp.5189
Boan, JJ; Mclaren, BE; Malcolm, JR	2013	Predicting non-inventoried forest elements using forest inventory data: The case of winter forage for woodland caribou	10.2980/20-2-3567
Bork, EW; West, NE; Price, KP	1999	Calibration of broad- and narrow-band spectral variables for rangeland cover component quantification	10.1080/014311699211255
Bottger, U; Meessen, J; Martinez-Frias, J; Hubers, HW; Rull, F; Sanchez, FJ; de la Torre, R; de Vera, JP	2014	Raman spectroscopic analysis of the calcium oxalate producing extremotolerant lichen Circinaria gyrosa	10.1017/S1473550413000293
Bubier, JL; Rock, BN; Crill, PM	1997	Spectral reflectance measurements of boreal wetland and forest mosses	10.1029/97JD02316
Calvino-Cancela, M; Martin-Herrero, J	2016	Spectral Discrimination of Vegetation Classes in Ice-Free Areas of Antarctica	10.3390/rs8100856
Camathias, L; Bergamini, A; Kuchler, M; Stofer, S; Baltensweiler, A	2013	High-resolution remote sensing data improves models of species richness	10.1111/avsc.12028
Casanovas, P; Black, M; Fretwell, P; Convey, P	2015	Mapping lichen distribution on the Antarctic Peninsula using remote sensing, lichen spectra and photographic documentation by citizen scientists	10.3402/polar.v34.25633
Chen, J; Zhang, MY; Wang, L; Shimazaki, H; Tamura, M	2005	A new index for mapping lichen-dominated biological soil crusts in desert areas	10.1016/j.rse.2005.02.011
Chi, Junhwa; Lee, Hyoungseok; Hong, Soon Gyu; Kim, Hyun-Cheol	2021	Spectral Characteristics of the Antarctic Vegetation: A Case Study of Barton Peninsula	10.3390/rs13132470
Colesie, Claudia; Pan, Yueming; Cary, S. Craig; Gemal, Emma; Brabyn, Lars; Kim, Jeong-Hoon; Green, T. G. Allan; Lee, Charles K.	2022	The Longest Baseline Record of Vegetation Dynamics in Antarctica Reveals Acute Sensitivity to Water Availability	10.1029/2022EF002823
Colpaert, A; Kumpula, J	2012	Detecting changes in the state of reindeer pastures in northernmost Finland, 1995-2005.	10.1017/S0032247411000581
Colpaert, A; Kumpula, J; Nieminen, M	2003	Reindeer pasture biomass assessment using satellite remote sensing	https://www.jstor.org/stable/40513049
da Rosa, Cristiano Niederauer; Pereira Filho, Waterloo; Bremer, Ulisses Franz; Putzke, Jair; de Andrade, Andre Medeiros; Kramer, Gisieli; Hillebrand, Fernando Luis; de Jesus, Janisson Batista	2022	Spectral behavior of vegetation in Harmony Point, Nelson Island, Antarctica	10.1007/s10531-022-02408-7
De Andrade, AM; Michel, RFM; Bremer, UF; Schaefer, CEGR; Simoes, JC	2018	Relationship between solar radiation and surface distribution of vegetation in Fildes Peninsula and Ardley Island, Maritime Antarctica	10.1080/01431161.2017.1420937
Duguay, CR; Rouse, WR; Lafleur, PM; Boudreau, LD	1999	Radiation balance of wetland tundra at northern treeline estimated from remotely sensed data	10.3354/cr013077
Duguay, Y; Bernier, M; Levesque, E; Domine, F	2016	Land Cover Classification in SubArctic Regions Using Fully Polarimetric RADARSAT-2 Data	10.3390/rs8090697
Edwards, M; Henry, GHR	2016	The effects of long-term experimental warming on the structure of three High Arctic plant communities	10.1111/jvs.12417
Erlandsson, R., Arneberg, M.K., Tømmervik, H., Finne, E.A., Nilsen, L., Bjerke, J.W.	2023	Feasibility of active handheld NDVI sensors for monitoring lichen ground cover	10.1016/j.funeco.2023.101233
Erlandsson, Rasmus; Bjerke, Jarle W.; Finne, Eirik A.; Myneni, Ranga B.; Piao, Shilong; Wang, Xuhui; Virtanen, Tarmo; Rasanen, Aleksi; Kumpula, Timo; Kolari, Tiina H. M.; Tahvanainen, Teemu; Tommervik, Hans	2022	An artificial intelligence approach to remotely assess pale lichen biomass	10.1016/j.rse.2022.113201
Falldorf, T; Strand, O; Panzacchi, M; Tommervik, H	2014	Estimating lichen volume and reindeer winter pasture quality from Landsat imagery	10.1016/j.rse.2013.09.027
Feng, J; Rivard, B; Rogge, D; Sanchez-Azofeifa, A	2013	The longwave infrared (3-14 mu m) spectral properties of rock encrusting lichens based on laboratory spectra and airborne SEBASS imagery	10.1016/j.rse.2012.12.018
Fonseca, Eliana L.; Dos Santos, Edvan C.; De Figueiredo, Anderson R.; Simoes, Jefferson C.	2022	Antarctic biological soil crusts surface reflectance patterns from landsat and sentinel-2 images	10.1590/0001-3765202220210596
Fraser, RH; Lantz, TC; Olthof, I; Kokelj, SV; Sims, RA	2014	Warming-Induced Shrub Expansion and Lichen Decline in the Western Canadian Arctic	10.1007/s10021-014-9783-3
Fraser, Robert H.; Pouliot, Darren; van der Sluijs, Jurjen	2022	UAV and High Resolution Satellite Mapping of Forage Lichen (Cladonia spp.) in a Rocky Canadian Shield Landscape	10.1080/07038992.2021.1908118
Fuller, SP; Rouse, WR	1979	SPECTRAL REFLECTANCE CHANGES ACCOMPANYING A POST-FIRE RECOVERY SEQUENCE IN A SUB-ARCTIC SPRUCE LICHEN WOODLAND	10.1016/0034-4257(79)90021-X
Gamon, JA; Huemmrich, KF; Stone, RS; Tweedie, CE	2013	Spatial and temporal variation in primary productivity (NDVI) of coastal Alaskan tundra: Decreased vegetation growth following earlier snowmelt	10.1016/j.rse.2012.10.030
Garty, J; Cohen, Y; Kloog, N; Karnieli, A	1997	Effects of air pollution on cell membrane integrity, spectral reflectance and metal and sulfur concentrations in lichens	10.1002/etc.5620160711
Garty, J; Karnieli, A; Wolfson, R; Kunin, P; GartySpitz, R	1997	Spectral reflectance and integrity of cell membranes and chlorophyll relative to the concentration of airborne mineral elements in a lichen	10.1111/j.1399-3054.1997.tb00995.x
Garty, J; Kloog, N; Cohen, Y; Wolfson, R; Karnieli, A	1997	The effect of air pollution on the integrity of chlorophyll, spectral reflectance response, and on concentrations of nickel, vanadium, and sulfur in the lichen Ramalina duriaei (De Not.) Bagl.	10.1006/enrs.1997.3727
Garty, J; Kloog, N; Wolfson, R; Cohen, Y; Karnieli, A; Avni, A	1997	The influence of air pollution on the concentration of mineral elements, on the spectral reflectance response and on the production of stress-ethylene in the lichen Ramalina duriaei	10.1046/j.1469-8137.1997.00866.x
Garty, J; Tamir, O; Hassid, I; Eshel, A; Cohen, Y; Karnieli, A; Orlovsky, L	2001	Photosynthesis, chlorophyll integrity, and spectral reflectance in lichens exposed to air pollution	10.2134/jeq2001.303884x
Garty, J; Weissman, L; Cohen, Y; Karnieli, A; Orlovsky, L	2001	Transplanted lichens in and around the Mount Carmel National Park and the Haifa Bay industrial region in Israel: Physiological and chemical responses	10.1006/enrs.2000.4222
Garty, J; Weissman, L; Tamir, O; Beer, S; Cohen, Y; Karnieli, A; Orlovsky, L	2000	Comparison of five physiological parameters to assess the vitality of the lichen Ramalina lacera exposed to air pollution	10.1034/j.1399-3054.2000.100407.x
Gauslaa, Y.	1984	Heat resistance and energy budget in different Scandinavian plants	10.1111/j.1600-0587.1984.tb01098.x
Gilichinsky, M; Sandstrom, P; Reese, H; Kivinen, S; Moen, J; Nilsson, M	2011	Mapping ground lichens using forest inventory and optical satellite data	10.1080/01431160903474962
Granlund, L; Keski-Saari, S; Kumpula, T; Oksanen, E; Keinanen, M	2018	Imaging lichen water content with visible to mid-wave infrared (400-5500 nm) spectroscopy	10.1016/j.rse.2018.06.041
Hannula, HR; Heinila, K; Bottcher, K; Mattila, OP; Salminen, M; Pulliainen, J	2020	Laboratory, field, mast-borne and airborne spectral reflectance measurements of boreal landscape during spring	10.5194/essd-12-719-2020
He, Liming; Chen, Wenjun; Leblanc, Sylvain G.; Lovitt, Julie; Arsenault, Andre; Schmelzer, Isabelle; Fraser, Robert H.; Latifovic, Rasim; Sun, Lixin; Prevost, Christian; White, H. Peter; Pouliot, Darren	2021	Integration of multi-scale remote sensing data for reindeer lichen fractional cover mapping in Eastern Canada	10.1016/j.rse.2021.112731
Hillman, AC; Nielsen, SE	2020	Quantification of Lichen Cover and Biomass Using Field Data, Airborne Laser Scanning and High Spatial Resolution Optical Data-A Case Study from a Canadian Boreal Pine Forest	10.3390/f11060682
Huemmrich, K. Fred; Campbell, Petya; Vargas, Sergio A. Z.; Sackett, Sarah; Unger, Steven; May, Jeremy; Tweedie, Craig; Middleton, Elizabeth	2022	Leaf-level chlorophyll fluorescence and reflectance spectra of high latitude plants	10.1088/2515-7620/ac5365
Huemmrich, KF; Gamon, JA; Tweedie, CE; Campbell, PKE; Landis, DR; Middleton, EM	2013	Arctic Tundra Vegetation Functional Types Based on Photosynthetic Physiology and Optical Properties	10.1109/JSTARS.2013.2253446
Jackisch, R; Madriz, Y; Zimmermann, R; Pirttijarvi, M; Saartenoja, A; Heincke, BH; Salmirinne, H; Kujasalo, JP; Andreani, L; Gloaguen, R	2019	Drone-Borne Hyperspectral and Magnetic Data Integration: Otanmaki Fe-Ti-V Deposit in Finland	10.3390/rs11182084
Jacobberger, P.A.	1989	Reflectance characteristics and surface processes in stabilized dune environments	10.1016/0034-4257(89)90120-X
Jia, GSJ; Epstein, HE; Walker, DA	2009	Vegetation greening in the canadian arctic related to decadal warming	10.1039/b911677j
Johansen, B., Tommervik, H.	1990	Mapping winter grazing areas for reindeer in Finmark county, northern Norway, using Landsat 5-TM Data	10.1109/IGARSS.1990.688564
Johansen, B; Karlsen, SR	2005	Monitoring vegetation changes on Finnmarksvidda, Northern Norway, using Landsat MSS and Landsat TM/ETM plus satellite images	10.1127/0340-269X/2005/0035-0969
Jozdani, Shahab; Chen, Dongmei; Chen, Wenjun; Leblanc, Sylvain G.; Lovitt, Julie; He, Liming; Fraser, Robert H.; Johnson, Brian Alan	2021	Evaluating Image Normalization via GANs for Environmental Mapping: A Case Study of Lichen Mapping Using High-Resolution Satellite Imagery	10.3390/rs13245035
Jozdani, Shahab; Chen, Dongmei; Chen, Wenjun; Leblanc, Sylvain G.; Prevost, Christian; Lovitt, Julie; He, Liming; Johnson, Brian A.	2021	Leveraging Deep Neural Networks to Map Caribou Lichen in High-Resolution Satellite Images Based on a Small-Scale, Noisy UAV-Derived Map	10.3390/rs13142658
Jung, P; Baumann, K; Lehnert, LW; Samolov, E; Achilles, S; Schermer, M; Wraase, LM; Eckhardt, KU; Bader, MY; Leinweber, P; Karsten, U; Bendix, J; Budel, B	2019	Desert breath-How fog promotes a novel type of soil biocenosis, forming the coastal Atacama Desert's living skin	10.1111/gbi.12368
Juutinen, S; Virtanen, T; Kondratyev, V; Laurila, T; Linkosalmi, M; Mikola, J; Nyman, J; Rasanen, A; Tuovinen, JP; Aurela, M	2017	Spatial variation and seasonal dynamics of leaf-area index in the arctic tundra-implications for linking ground observations and satellite images	10.1088/1748-9326/aa7f85
Kaasalainen, S; Rautiainen, M	2005	Hot spot reflectance signatures of common boreal lichens	10.1029/2005JD005834
Karnieli, A	1997	Development and implementation of spectral crust index over dune sands	10.1080/014311697218368
Karnieli, A., Tsoar, H.	1995	Spectral reflectance of biogenic crust developed on desert dune sand along the Israel-Egypt border.	10.1080/01431169508954403
Karnieli, A; Shachak, M; Tsoar, H; Zaady, E; Kaufman, Y; Danin, A; Porter, W	1996	The effect of microphytes on the spectral reflectance of vegetation in semiarid regions	10.1016/0034-4257(95)00209-X
Kennedy, B; Pouliot, D; Manseau, M; Fraser, R; Duffe, J; Pasher, J; Chen, WJ; Olthof, I	2020	Assessment of Landsat-based terricolous macrolichen cover retrieval and change analysis over caribou ranges in northern Canada and Alaska	10.1016/j.rse.2020.111694
Korpela, IS	2008	Mapping of understory lichens with airborne discrete-return LiDAR data	10.1016/j.rse.2008.06.007
Krinov, E.L.	1947	Spectral reflectance properties of natural formations	https://nrc-publications.canada.ca/eng/view/ft/?id=8e981414-eadd-4cea-85c6-1579dd8f6181
Kushida, K; Kim, Y; Tanaka, N; Fukuda, M	2004	Remote sensing of net ecosystem productivity based on component spectrum and soil respiration observation in a boreal forest, interior Alaska	10.1029/2003JD003858
Kuusinen, N., Hovi, A., Rautiainen, M.	2023	Estimation of boreal forest floor lichen cover using hyperspectral airborne and field data	10.14214/sf.22014
Kuusinen, N; Juola, J; Karki, B; Stenroos, S; Rautiainen, M	2020	A spectral analysis of common boreal ground lichen species	10.1016/j.rse.2020.111955
Laakso, K; Rivard, B; Rogge, D	2016	Enhanced detection of gossans using hyperspectral data: Example from the Cape Smith Belt of northern Quebec, Canada	10.1016/j.isprsjprs.2016.02.004
Langford, Z; Kumar, J; Hoffman, FM; Norby, RJ; Wullschleger, SD; Sloan, VL; Iversen, CM	2016	Mapping Arctic Plant Functional Type Distributions in the Barrow Environmental Observatory Using WorldView-2 and LiDAR Datasets	10.3390/rs8090733
Lehnert, LW; Jung, P; Obermeier, WA; Budel, B; Bendix, J	2018	Estimating Net Photosynthesis of Biological Soil Crusts in the Atacama Using Hyperspectral Remote Sensing	10.3390/rs10060891
Li, L; Solana, C; Canters, F; Chan, JCW; Kervyn, M	2015	Impact of Environmental Factors on the Spectral Characteristics of Lava Surfaces: Field Spectrometry of Basaltic Lava Flows on Tenerife, Canary Islands, Spain	10.3390/rs71215864
Liu, Chong; Xu, Xiaoqing; Feng, Xuejie; Cheng, Xiao; Liu, Caixia; Huang, Huabing	2023	CALC-2020: a new baseline land cover map at 10 m resolution for thecircumpolar Arctic	10.5194/essd-15-133-2023
Lovitt, Julie; Richardson, Galen; Rajaratnam, Krishan; Chen, Wenjun; Leblanc, Sylvain G.; He, Liming; Nielsen, Scott E.; Hillman, Ashley; Schmelzer, Isabelle; Arsenault, Andre	2022	A New U-Net Based Convolutional Neural Network for Estimating Caribou Lichen Ground Cover from Field-Level RGB Images	10.1080/07038992.2022.2144179
Macander, Matthew J.; Nelson, Peter R.; Nawrocki, Timm W.; Frost, Gerald, V; Orndahl, Kathleen M.; Palm, Eric C.; Wells, Aaron F.; Goetz, Scott J.	2022	Time-series maps reveal widespread change in plant functional type cover across Arctic and boreal Alaska and Yukon	10.1088/1748-9326/ac6965
Macander, MJ; Frost, GV; Nelson, PR; Swingley, CS	2017	Regional Quantitative Cover Mapping of Tundra Plant Functional Types in Arctic Alaska	10.3390/rs9101024
Macander, MJ; Palm, EC; Frost, GV; Herriges, JD; Nelson, PR; Roland, C; Russell, KLM; Suitor, MJ; Bentzen, TW; Joly, K; Goetz, SJ; Hebblewhite, M	2020	Lichen cover mapping for caribou ranges in interior Alaska and Yukon	10.1088/1748-9326/ab6d38
May, JL; Healey, NC; Ahrends, HE; Hollister, RD; Tweedie, CE; Welker, JM; Gould, WA; Oberbauer, SF	2017	Short-Term Impacts of the Air Temperature on Greening and Senescence in Alaskan Arctic Plant Tundra Habitats	10.3390/rs9121338
McKay, Christopher P.; Swayze, Gregg A.; Clark, Roger N.; Kokaly, Raymond F.	2021	Spectroscopic detection of microbial colonization in Antarctic sandstone	10.1017/S0954102021000122
Mierczyk, M; Zagajewski, B; Jarocinska, A; Knapik, R	2016	Assessment of Imaging Spectroscopy for rock identification in the Karkonosze Mountains, Poland	10.1515/mgrsd-2015-0016
Mikola, J; Virtanen, T; Linkosalmi, M; Vaha, E; Nyman, J; Postanogova, O; Rasanen, A; Kotze, DJ; Laurila, T; Juutinen, S; Kondratyev, V; Aurela, M	2018	Spatial variation and linkages of soil and vegetation in the Siberian Arctic tundra - coupling field observations with remote sensing data	10.5194/bg-15-2781-2018
Milos, B; Josef, H; Jana, M; Katerina, S; Alica, K	2018	Dehydration-induced changes in spectral reflectance indices and chlorophyll fluorescence of Antarctic lichens with different thallus color, and intrathalline photobiont	10.1007/s11738-018-2751-3
Miranda, V; Pina, P; Heleno, S; Vieira, G; Mora, C; Schaefer, CEGR	2020	Monitoring recent changes of vegetation in Fildes Peninsula (King George Island, Antarctica) through satellite imagery guided by UAV surveys	10.1016/j.scitotenv.2019.135295
Moeslund, JE; Zlinszky, A; Ejrnaes, R; Brunbjerg, AK; Bocher, PK; Svenning, JC; Normand, S	2019	Light detection and ranging explains diversity of plants, fungi, lichens, and bryophytes across multiple habitats and large geographic extent	10.1002/eap.1907
Moffat, ND; Lantz, TC; Fraser, RH; Olthof, I	2016	Recent vegetation change (1980-2013) in the tundra ecosystems of the Tuktoyaktuk Coastlands, NWT, Canada	10.1657/AAAR0015-063
Morison, M; Cloutis, E; Mann, P	2014	Spectral unmixing of multiple lichen species and underlying substrate	10.1080/01431161.2013.871085
Nelson, PR; Roland, C; Macander, MJ; McCune, B	2013	Detecting continuous lichen abundance for mapping winter caribou forage at landscape spatial scales	10.1016/j.rse.2013.05.026
Neta, T; Cheng, Q; Bello, RL; Hu, B	2011	Development of new spectral reflectance indices for the detection of lichens and mosses moisture content in the Hudson Bay Lowlands, Canada	10.1002/hyp.7878
Neta, T; Cheng, Q; Bello, RL; Hu, B	2010	Lichens and mosses moisture content assessment through high-spectral resolution remote sensing technology: a case study of the Hudson Bay Lowlands, Canada	10.1002/hyp.7669
Nill, Leon; Grunberg, Inge; Ullmann, Tobias; Gessner, Matthias; Boike, Julia; Hostert, Patrick	2022	Arctic shrub expansion revealed by Landsat-derived multitemporal vegetation cover fractions in the Western Canadian Arctic	10.1016/j.rse.2022.113228
Nordberg, ML; Allard, A	2014	A remote sensing methodology for monitoring lichen cover	10.5589/m02-026
Nylen, T; Kasvi, E; Salmela, J; Kaartinen, H; Kukko, A; Jaakkola, A; Hyyppa, J; Alho, P	2019	Improving distribution models of riparian vegetation with mobile laser scanning and hydraulic modelling	10.1371/journal.pone.0225936
Oloo, OJ	2017	ASSESSING THE ACCURACY OF REMOTE SENSING TECHNIQUES IN VEGETATION FRACTIONS ESTIMATION	10.4314/sajg.v6i1.7
ONeill, AL	1994	REFLECTANCE SPECTRA OF MICROPHYTIC SOIL CRUSTS IN SEMIARID AUSTRALIA	10.1080/01431169408954106
Orndahl, Kathleen M.; Ehlers, Libby P. W.; Herriges, Jim D.; Pernick, Rachel E.; Hebblewhite, Mark; Goetz, Scott J.	2022	Mapping tundra ecosystem plant functional type cover, height, and aboveground biomass in Alaska and northwest Canada using unmanned aerial vehicles	10.1139/AS-2021-0044
Orndahl, Kathleen M.; Macander, Matthew J.; Berner, Logan T.; Goetz, Scott J.	2022	Plant functional type aboveground biomass change within Alaska and northwest Canada mapped using a 35-year satellite time series from 1985 to 2020	10.1088/1748-9326/ac9d50
Panigada, C; Tagliabue, G; Zaady, E; Rozenstein, O; Garzonio, R; Di Mauro, B; De Amicis, M; Colombo, R; Cogliati, S; Miglietta, F; Rossini, M	2019	A new approach for biocrust and vegetation monitoring in drylands using multi-temporal Sentinel-2 images	10.1177/0309133319841903
Peltoniemi, JI; Kaasalainen, S; Naranen, J; Rautiainen, M; Stenberg, P; Smolander, H; Smolander, S; Voipio, P	2005	BRDF measurement of understory vegetation in pine forests: dwarf shrubs, lichen, and moss	10.1016/j.rse.2004.10.009
PETZOLD, DE; GOWARD, SN	1988	REFLECTANCE SPECTRA OF SUBARCTIC LICHENS	10.1016/0034-4257(88)90020-X
Potter, C; Weigand, J	2018	Imaging analysis of biological soil crusts to understand surface heating properties in the Mojave Desert of California	10.1016/j.catena.2018.05.033
Pouliot, Darren; Mao, Mao; Fraser, Robert H.; Kennedy, Blair; Leblanc, Sylvain G.; He, Liming; Chen, Wenjun	2022	Using drone mapping to evaluate error of plot-based field surveys and its effects on moderate spatial resolution remote sensing retrieval of lichen cover	10.1139/AS-2021-0061
Rapalee, Steyaert, Hall	2001	Moss and lichen cover mapping at local and regional scales in the boreal forest ecosystem of central Canada	10.1029/2001JD000509
Rautiainen, M; Suomalainen, J; Mottus, M; Stenberg, P; Voipio, P; Peltoniemi, J; Manninen, T	2007	Coupling forest canopy and understory reflectance in the Arctic latitudes of Finland	10.1016/j.rse.2007.03.002
Raynolds, MK; Walker, DA; Balser, A; Bay, C; Campbell, M; Cherosov, MM; Daniels, FJA; Eidesen, PB; Emiokhina, KA; Frost, GV; Jedrzejek, B; Jorgenson, MT; Kennedy, BE; Kholod, SS; Lavrinenko, IA; Lavrinenko, OV; Magnusson, B; Matveyeva, NV; Metusalemsson, S; Nilsen, L; Olthof, I; Pospelov, IN; Pospelova, EB; Pouliot, D; Razzhivin, V; Schaepman-Strub, G; Sibik, J; Telyatnikov, MY; Troeva, E	2019	A raster version of the Circumpolar Arctic Vegetation Map (CAVM)	10.1016/j.rse.2019.111297
Rees, WG; Tutubalina, OV; Golubeva, EI	2004	Reflectance spectra of subarctic lichens between 400 and 2400 nm	10.1016/j.rse.2003.12.009
Rees, WG; Williams, M	1997	Monitoring changes in land cover induced by atmospheric pollution in the Kola Peninsula, Russia, using Landsat-MSS data	10.1080/014311697218061
Regan, S; Matwichuk, L; Cloutis, E; Goltz, D; Mann, P	2016	Potential signatures of heavy metal complexes in lichen reflectance spectra	10.1080/01431161.2016.1183178
Richardson, E; Stirling, I; Hik, DS	2005	Polar bear (Ursus maritimus) maternity denning habitat in western Hudson Bay: a bottom-up approach to resource selection functions	10.1139/Z05-075
Richardson, Galen; Leblanc, Sylvain G.; Lovitt, Julie; Rajaratnam, Krishan; Chen, Wenjun	2021	Leveraging AI to Estimate Caribou Lichen in UAV Orthomosaics from Ground Photo Datasets	10.3390/drones5030099
Riedel, SM; Epstein, HE; Walker, DA	2005	Biotic controls over spectral reflectance of arctic tundra vegetation	10.1080/01431160512331337754
Rivard, B; Zhang, J; Feng, J; Sanchez-Azofeifa, GA	2009	Remote predictive lithologic mapping in the Abitibi Greenstone Belt, Canada, using airborne hyperspectral imagery	10.5589/m10-002
Rodriguez-Caballero, E; Escribano, P; Canton, Y	2014	Advanced image processing methods as a tool to map and quantify different types of biological soil crust	10.1016/j.isprsjprs.2014.02.002
Rodriguez-Caballero, E; Escribano, P; Olehowski, C; Chamizo, S; Hill, J; Canton, Y; Weber, B	2017	Transferability of multi- and hyperspectral optical biocrust indices	10.1016/j.isprsjprs.2017.02.007
Rodriguez-Caballero, E; Knerr, T; Weber, B	2015	Importance of biocrusts in dryland monitoring using spectral indices	10.1016/j.rse.2015.08.034
Rodriguez-Caballero, E; Paul, M; Tamm, A; Caesar, J; Budel, B; Escribano, P; Hill, J; Weber, B	2017	Biomass assessment of microbial surface communities by means of hyperspectral remote sensing data	10.1016/j.scitotenv.2017.02.141
Rodriguez-Caballero, Emilio; Reyes, Andres; Kratz, Alexandra; Caesar, Jennifer; Guirado, Emilio; Schmiedel, Ute; Escribano, Paula; Fiedler, Sabine; Weber, Bettina	2022	Effects of climate change and land use intensification on regional biological soil crust cover and composition in southern Africa	10.1016/j.geoderma.2021.115508
Rogge, D; Rivard, B; Segl, K; Grant, B; Feng, J	2014	Mapping of NiCu-PGE ore hosting ultramafic rocks using airborne and simulated EnMAP hyperspectral imagery, Nunavik, Canada	10.1016/j.rse.2014.06.024
Rollin, EM; Milton, EJ; Roche, P	1994	THE INFLUENCE OF WEATHERING AND LICHEN COVER ON THE REFLECTANCE SPECTRA OF GRANITIC-ROCKS	10.1016/0034-4257(94)90045-0
Roman et al. 2019	2019	Spectral Response Analysis: An Indirect and Non-Destructive Methodology for the Chlorophyll Quantification of Biocrusts	10.3390/rs11111350
Ruiz-Fernandez, J; Oliva, M; Garcia-Hernandez, C	2017	Topographic and geomorphologic controls on the distribution of vegetation formations in Elephant Point (Livingston Island, Maritime Antarctica)	10.1016/j.scitotenv.2017.02.158
Salehi, S; Mielke, C; Rogass, C	2020	Mapping ultramafic complexes using airborne imaging spectroscopy and spaceborne data in Arctic regions with abundant lichen cover, a case study from the Niaqornarssuit complex in South West Greenland	10.1080/22797254.2020.1760733
Salehi, S; Rogge, D; Rivard, B; Heincke, BH; Fensholt, R	2017	Modeling and assessment of wavelength displacements of characteristic absorption features of common rock forming minerals encrusted by lichens	10.1016/j.rse.2017.06.044
Sandstrom, P; Pahlen, TG; Edenius, L; Tommervik, H; Hagner, O; Hemberg, L; Olsson, H; Baer, K; Stenlund, T; Brandt, LG; Egberth, M	2003	Conflict resolution by participatory management: Remote sensing and GIS as tools for communicating land-use needs for reindeer herding in northern Sweden	10.1579/0044-7447-32.8.557
Satterwhite, MB; Henley, JP; Carney, JM	1985	EFFECTS OF LICHENS ON THE REFLECTANCE SPECTRA OF GRANITIC ROCK SURFACES	10.1016/0034-4257(85)90041-0
Silva, JA; Nielsen, SE; Lamb, CT; Hague, C; Boutin, S	2019	Modelling Lichen Abundance for Woodland Caribou in a Fire-Driven Boreal Landscape	10.3390/f10110962
Smith, AM; Hill, MJ; Zhang, YQ	2015	Estimating Ground Cover in the Mixed Prairie Grassland of Southern Alberta Using Vegetation Indices Related to Physiological Function	10.1080/07038992.2015.1042101
Solheim, I; Engelsen, O; Hosgood, B; Andreoli, G	2000	Measurement and modeling of the spectral and directional reflection properties of lichen and moss canopies	10.1016/S0034-4257(99)00093-0
Sotille, Maria E.; Bremer, Ulisses F.; Vieira, Goncalo; Velho, Luiz F.; Petsch, Carina; Auger, Jeffrey D.; Simoes, Jefferson C.	2022	UAV-based classification of maritime Antarctic vegetation types using GEOBIA and random forest	10.1016/j.ecoinf.2022.101768
Sotille, ME; Bremer, UF; Vieira, G; Velho, LF; Petsch, C; Simoes, JC	2020	Evaluation of UAV and satellite-derived NDVI to map maritime Antarctic vegetation	10.1016/j.apgeog.102322
Steiner, D., Gutermann, D.	1966	Russian data on spectral reflectance of vegetation, soil and rock types: A final technical report for European Research Office of United States Army.	https://apps.dtic.mil/sti/pdfs/AD0815418.pdf
Sun, Xiaohui; Wu, Wenjin; Li, Xinwu; Xu, Xiyan; Li, Jinfeng	2021	Vegetation Abundance and Health Mapping Over Southwestern Antarctica Based on WorldView-2 Data and a Modified Spectral Mixture Analysis	10.3390/rs13020166
Theau, J; Duguay, CR	2004	Lichen mapping in the summer range of the George River caribou herd using Landsat TM imagery	10.5589/m04-047
Theau, J; Peddle, DR; Duguay, CR	2005	Mapping lichen in a caribou habitat of Northern Quebec, Canada, using an enhancement-classification method and spectral mixture analysis	10.1016/j.rse.2004.10.008
Tommervik, H; Hogda, KA; Solheim, L	2003	Monitoring vegetation changes in Pasvik (Norway) and Pechenga in Kola Peninsula (Russia) using multitemporal Landsat MSS/TM data	10.1016/S0034-4257(03)00014-2
Tommervik, H; Johansen, B; Tombre, I; Thannheiser, D; Hogda, KA; Gaare, E; Wielgolaski, FE	2004	Vegetation changes in the Nordic mountain birch forest: The influence of grazing and climate change	10.1657/1523-0430(2004)036[0323:VCITNM]2.0.CO;2
Tommervik, H; Johansen, BE; Pedersen, JP	1995	MONITORING THE EFFECTS OF AIR-POLLUTION ON TERRESTRIAL ECOSYSTEMS IN VARANGER (NORWAY) AND NIKEL-PECHENGA (RUSSIA) USING REMOTE-SENSING	10.1016/0048-9697(95)04409-T
Tommervik, H; Johansen, ME; Pedersen, JP; Guneriussen, T	1998	Integration of remote sensed and in-situ data in an analysis of the air pollution effects on terrestrial ecosystems in the border areas between Norway and Russia	10.1023/A:1005755706302
Ustin, SL; Valko, PG; Kefauver, SC; Santos, MJ; Zimpfer, JF; Smith, SD	2009	Remote sensing of biological soil crust under simulated climate change manipulations in the Mojave Desert	10.1016/j.rse.2008.09.013
Vaczi, Peter; Bartak, Milos	2022	Multispectral aerial monitoring of a patchy vegetation oasis composed of different vegetation classes. UAV-based study exploiting spectral reflectance indices	10.5817/CPR2022-1-10
Virtanen, T; Mikkola, K; Patova, E; Nikula, A	2002	Satellite image analysis of human caused changes in the tundra vegetation around the city of Vorkuta, north-European Russia	10.1016/S0269-7491(02)00186-0
Väre, H; Ohtonen, R; Mikkola, K	1996	The effect and extent of heavy grazing by reindeer in oligotrophic pine heaths in northeastern Fennoscandia	10.1111/j.1600-0587.1996.tb00233.x
Wang, LX; Marzahn, P; Bernier, M; Ludwig, R	2018	Mapping permafrost landscape features using object-based image classification of multi-temporal SAR images	10.1016/j.isprsjprs.2018.03.026
Wang, Zhengdong; Wu, Bingfang; Zhang, Miao; Zeng, Hongwei; Yang, Leidong; Tian, Fuyou; Ma, Zonghan; Wu, Hantian	2022	Indices enhance biological soil crust mapping in sandy and desert lands	10.1016/j.rse.2022.113078
Waser, LT; Kuechler, M; Schwarz, M; Ivits, E; Stofer, S; Scheidegger, C	2007	Prediction of lichen diversity in an UNESCO biosphere reserve - correlation of high resolution remote sensing data with field samples	10.1007/s10666-006-9066-2
Weber, B; Olehowski, C; Knerr, T; Hill, J; Deutschewitz, K; Wessels, DCJ; Eitel, B; Budel, B	2008	A new approach for mapping of Biological Soil Crusts in semidesert areas with hyperspectral imagery	10.1016/j.rse.2007.09.014
Weber, B; Tamm, A; Maier, S; Rodriguez-Caballero, E	2018	Biological soil crusts of the Succulent Karoo: a review(</n>)	10.2989/10220119.2018.1527782
Wessels, D.C.J., Van Vuuren, D.R.J.	1986	Landsat imagery -- its possible use in mapping the distribution of major lichen communities in the Namib Desert, South West Africa	https://journals.co.za/doi/pdf/10.10520/AJA10115498_474
Wolken, GJ	2006	High-resolution multispectral techniques for mapping former Little Ice Age terrestrial ice cover in the Canadian High Arctic	10.1016/j.rse.2005.12.009
Yamano, H; Chen, J; Zhang, Y; Tamura, M	2006	Relating photosynthesis of biological soil crusts with reflectance: preliminary assessment based on a hydration experiment	10.1080/01431160600823214
Yang, DD; Meng, R; Morrison, BD; McMahon, A; Hantson, W; Hayes, DJ; Breen, AL; Salmon, VG; Serbin, SP	2020	A Multi-Sensor Unoccupied Aerial System Improves Characterization of Vegetation Composition and Canopy Properties in the Arctic Tundra	10.3390/rs12162638
Zhang, JK; Rivard, B; Sanchez-Azofeifa, A	2005	Spectral unmixing of normalized reflectance data for the deconvolution of lichen and rock mixtures	10.1016/j.rse.2004.11.019
Zhang, JK; Rivard, B; Sanchez-Azofeifa, A	2004	Derivative spectral unmixing of hyperspectral data applied to mixtures of lichen and rock	10.1109/TGRS.2004.832239
Zhang, YM; Chen, J; Wang, L; Wang, XQ; Gu, ZH	2007	The spatial distribution patterns of biological soil crusts in the Gurbantunggut Desert, Northern Xinjiang, China	10.1016/j.jaridenv.2006.06.012
